# Supplementary material for: Food cleaning in gorillas: Social learning is a possibility but not a necessity
Source: PLoS One. 2017 Dec 4;12(12):e0188866. doi: 10.1371/journal.pone.0188866 (PMC5714332; doi:10.1371/journal.pone.0188866)
Supplement: S3 File — (XLSX) [file pone.0188866.s003.xlsx]

## Sheet: Cleaning
File	Condition	Individual	Individual Number	Bout	Method of Cleaning	Method of Cleaning Number	Time Start	Time End
bebe_01_dirty.mp4	Dirty	Bebe	1	1	Palm	1	00:04:11	00:04:12
bebe_01_dirty.mp4	Dirty	Bebe	1	2	Forearm	3	00:05:30	00:05:31
bebe_01_dirty.mp4	Dirty	Bebe	1	2	Forearm	3	00:05:34	00:05:35
bebe_02_dirty.mp4	Dirty	Bebe	1	3	Back of hand	2	00:00:24	00:00:25
bebe_02_dirty.mp4	Dirty	Bebe	1	4	Forearm	3	00:00:30	00:00:32
bebe_02_dirty.mp4	Dirty	Bebe	1	5	Forearm	3	00:01:11	00:01:13
bebe_02_dirty.mp4	Dirty	Bebe	1	5	Forearm	3	00:01:17	00:01:18
bebe_02_dirty.mp4	Dirty	Bebe	1	6	Forearm	3	00:01:57	00:02:01
bebe_03_dirty.mp4	Dirty	Bebe	1	7	Forearm	3	00:00:37	00:00:40
bebe_03_dirty.mp4	Dirty	Bebe	1	8	Forearm	3	00:01:23	00:01:27
bebe_03_dirty.mp4	Dirty	Bebe	1	9	Finger	4	00:02:00	00:02:04
bebe_03_dirty.mp4	Dirty	Bebe	1	10	Palm	1	00:02:35	00:02:37
bebe_04_dirty.mp4	Dirty	Bebe	1	11	Back of hand	2	00:00:30	00:00:32
bebe_04_dirty.mp4	Dirty	Bebe	1	11	Back of hand	2	00:00:55	00:01:00
bebe_04_dirty.mp4	Dirty	Bebe	1	12	Back of hand	2	00:02:09	00:02:14
bebe_04_dirty.mp4	Dirty	Bebe	1	13	Back of hand	2	00:03:27	00:03:30
gorgo_05_dirty.mp4	Dirty	Gorgo	2	14	Finger	4	00:00:28	00:00:33
gorgo_05_dirty.mp4	Dirty	Gorgo	2	15	Finger	4	00:00:36	00:00:48
gorgo_05_dirty.mp4	Dirty	Gorgo	2	16	Finger	4	00:00:49	00:00:55
gorgo_05_dirty.mp4	Dirty	Gorgo	2	17	Finger	4	00:00:57	00:01:02
gorgo_05_dirty.mp4	Dirty	Gorgo	2	18	Finger	4	00:01:17	00:01:24
gorgo_05_dirty.mp4	Dirty	Gorgo	2	19	Finger	4	00:01:33	00:01:36
gorgo_05_dirty.mp4	Dirty	Gorgo	2	20	Finger	4	00:01:38	00:01:40
gorgo_05_dirty.mp4	Dirty	Gorgo	2	21	Finger	4	00:01:42	00:01:46
gorgo_05_dirty.mp4	Dirty	Gorgo	2	22	Finger	4	00:01:48	00:02:10
gorgo_05_dirty.mp4	Dirty	Gorgo	2	23	Finger	4	00:02:17	00:02:18
gorgo_05_dirty.mp4	Dirty	Gorgo	2	24	Finger	4	00:02:47	00:02:51
gorgo_05_dirty.mp4	Dirty	Gorgo	2	25	Finger	4	00:02:58	00:02:59
gorgo_05_dirty.mp4	Dirty	Gorgo	2	26	Finger	4	00:03:04	00:03:05
gorgo_05_dirty.mp4	Dirty	Gorgo	2	27	Finger	4	00:03:05	00:03:07
gorgo_05_dirty.mp4	Dirty	Gorgo	2	28	Finger	4	00:03:08	00:03:12
gorgo_05_dirty.mp4	Dirty	Gorgo	2	29	Finger	4	00:03:13	00:03:14
gorgo_05_dirty.mp4	Dirty	Gorgo	2	30	Finger	4	00:03:15	00:03:16
gorgo_05_dirty.mp4	Dirty	Gorgo	2	31	Finger	4	00:03:17	00:03:24
gorgo_05_dirty.mp4	Dirty	Gorgo	2	32	Finger	4	00:03:25	00:03:27
gorgo_05_dirty.mp4	Dirty	Gorgo	2	33	Finger	4	00:03:29	00:03:35
gorgo_05_dirty.mp4	Dirty	Gorgo	2	34	Finger	4	00:03:37	00:03:38
gorgo_05_dirty.mp4	Dirty	Gorgo	2	35	Finger	4	00:03:39	00:03:54
gorgo_05_dirty.mp4	Dirty	Gorgo	2	36	Finger	4	00:04:01	00:04:07
gorgo_05_dirty.mp4	Dirty	Gorgo	2	37	Finger	4	00:04:19	00:04:23
gorgo_06_dirty.mp4	Dirty	Gorgo	2	38	Finger	4	00:01:00	00:01:07
gorgo_06_dirty.mp4	Dirty	Gorgo	2	39	Finger	4	00:01:08	00:01:13
gorgo_06_dirty.mp4	Dirty	Gorgo	2	40	Finger	4	00:01:15	00:01:24
gorgo_06_dirty.mp4	Dirty	Gorgo	2	41	Finger	4	00:01:38	00:01:40
gorgo_06_dirty.mp4	Dirty	Gorgo	2	42	Finger	4	00:02:08	00:02:13
gorgo_06_dirty.mp4	Dirty	Gorgo	2	43	Finger	4	00:02:14	00:02:24
gorgo_06_dirty.mp4	Dirty	Gorgo	2	44	Finger	4	00:02:25	00:02:35
gorgo_06_dirty.mp4	Dirty	Gorgo	2	45	Finger	4	00:02:45	00:02:51
gorgo_06_dirty.mp4	Dirty	Gorgo	2	46	Finger	4	00:02:58	00:03:01
gorgo_06_dirty.mp4	Dirty	Gorgo	2	47	Finger	4	00:03:02	00:03:04
gorgo_06_dirty.mp4	Dirty	Gorgo	2	48	Finger	4	00:03:06	00:03:07
gorgo_06_dirty.mp4	Dirty	Gorgo	2	49	Finger	4	00:03:48	00:04:02
gorgo_06_dirty.mp4	Dirty	Gorgo	2	50	Finger	4	00:04:06	00:04:22
gorgo_06_dirty.mp4	Dirty	Gorgo	2	51	Finger	4	00:04:44	00:04:48
gorgo_06_dirty.mp4	Dirty	Gorgo	2	52	Finger	4	00:04:50	00:05:02
gorgo_06_dirty.mp4	Dirty	Gorgo	2	53	Finger	4	00:05:04	00:05:05
gorgo_07_dirty.mp4	Dirty	Gorgo	2	39	Finger	4	00:00:57	00:01:12
gorgo_07_dirty.mp4	Dirty	Gorgo	2	40	Finger	4	00:02:00	00:02:02
gorgo_07_dirty.mp4	Dirty	Gorgo	2	41	Finger	4	00:02:03	00:02:12
gorgo_07_dirty.mp4	Dirty	Gorgo	2	42	Finger	4	00:02:14	00:02:18
gorgo_07_dirty.mp4	Dirty	Gorgo	2	43	Finger	4	00:02:20	00:02:27
gorgo_07_dirty.mp4	Dirty	Gorgo	2	44	Finger	4	00:02:38	00:02:49
gorgo_07_dirty.mp4	Dirty	Gorgo	2	45	Finger	4	00:03:00	00:03:09
gorgo_07_dirty.mp4	Dirty	Gorgo	2	46	Finger	4	00:03:42	00:03:43
gorgo_07_dirty.mp4	Dirty	Gorgo	2	47	Finger	4	00:03:44	00:03:46
gorgo_07_dirty.mp4	Dirty	Gorgo	2	48	Finger	4	00:03:47	00:03:49
gorgo_07_dirty.mp4	Dirty	Gorgo	2	49	Finger	4	00:03:51	00:03:52
gorgo_07_dirty.mp4	Dirty	Gorgo	2	50	Finger	4	00:03:54	00:03:57
gorgo_07_dirty.mp4	Dirty	Gorgo	2	51	Finger	4	00:03:59	00:04:02
gorgo_07_dirty.mp4	Dirty	Gorgo	2	52	Finger	4	00:04:03	00:04:04
gorgo_07_dirty.mp4	Dirty	Gorgo	2	53	Finger	4	00:04:05	00:04:08
gorgo_07_dirty.mp4	Dirty	Gorgo	2	54	Finger	4	00:04:10	00:04:13
gorgo_07_dirty.mp4	Dirty	Gorgo	2	44	Finger	4	00:04:54	00:05:00
gorgo_07_dirty.mp4	Dirty	Gorgo	2	45	Finger	4	00:05:03	00:05:06
gorgo_08_dirty_incorrect_label.mp4	Dirty	Gorgo	2	46	Finger	4	00:00:22	00:00:29
gorgo_08_dirty_incorrect_label.mp4	Dirty	Gorgo	2	47	Finger	4	00:01:10	00:01:13
gorgo_08_dirty_incorrect_label.mp4	Dirty	Gorgo	2	48	Finger	4	00:01:14	00:01:26
gorgo_08_dirty_incorrect_label.mp4	Dirty	Gorgo	2	49	Finger	4	00:01:26	00:01:32
gorgo_08_dirty_incorrect_label.mp4	Dirty	Gorgo	2	50	Finger	4	00:01:33	00:01:38
gorgo_08_dirty_incorrect_label.mp4	Dirty	Gorgo	2	51	Finger	4	00:01:40	00:01:50
gorgo_08_dirty_incorrect_label.mp4	Dirty	Gorgo	2	52	Finger	4	00:01:52	00:01:55
gorgo_08_dirty_incorrect_label.mp4	Dirty	Gorgo	2	53	Finger	4	00:02:53	00:02:56
gorgo_08_dirty_incorrect_label.mp4	Dirty	Gorgo	2	54	Finger	4	00:02:57	00:03:02
gorgo_08_dirty_incorrect_label.mp4	Dirty	Gorgo	2	55	Finger	4	00:03:02	00:03:05
gorgo_08_dirty_incorrect_label.mp4	Dirty	Gorgo	2	56	Finger	4	00:03:06	00:03:15
gorgo_08_dirty_incorrect_label.mp4	Dirty	Gorgo	2	57	Finger	4	00:03:16	00:03:22
gorgo_08_dirty_incorrect_label.mp4	Dirty	Gorgo	2	58	Finger	4	00:03:23	00:03:36
gorgo_08_dirty_incorrect_label.mp4	Dirty	Gorgo	2	59	Finger	4	00:03:44	00:03:49
gorgo_08_dirty_incorrect_label.mp4	Dirty	Gorgo	2	60	Finger	4	00:04:07	00:04:22
gorgo_08_dirty_incorrect_label.mp4	Dirty	Gorgo	2	61	Finger	4	00:04:34	00:04:35
gorgo_08_dirty_incorrect_label.mp4	Dirty	Gorgo	2	62	Finger	4	00:05:00	00:05:08
gorgo_08_dirty_incorrect_label.mp4	Dirty	Gorgo	2	63	Finger	4	00:05:09	00:05:11
gorgo_08_dirty_incorrect_label.mp4	Dirty	Gorgo	2	64	Finger	4	00:05:14	00:05:21
gorgo_08_dirty_incorrect_label.mp4	Dirty	Gorgo	2	65	Finger	4	00:05:22	00:05:28
gorgo_08_dirty_incorrect_label.mp4	Dirty	Gorgo	2	66	Finger	4	00:05:28	00:05:31
gorgo_08_dirty_incorrect_label.mp4	Dirty	Gorgo	2	67	Finger	4	00:05:33	00:05:46
gorgo_08_dirty_incorrect_label.mp4	Dirty	Gorgo	2	68	Finger	4	00:05:59	00:06:01
gorgo_08_dirty_incorrect_label.mp4	Dirty	Gorgo	2	69	Finger	4	00:06:26	00:06:38
kibara_05_dirty.mp4	Dirty	Kibara	3	46	Forearm	3	00:00:18	00:00:19
kibara_05_dirty.mp4	Dirty	Kibara	3	47	Forearm	3	00:00:38	00:00:39
kibara_05_dirty.mp4	Dirty	Kibara	3	48	Forearm	3	00:00:48	00:00:50
kibara_05_dirty.mp4	Dirty	Kibara	3	49	Forearm	3	00:00:56	00:00:57
kibara_05_dirty.mp4	Dirty	Kibara	3	49	Forearm	3	00:00:58	00:00:59
kibara_05_dirty.mp4	Dirty	Kibara	3	50	Forearm	3	00:01:27	00:01:28
kibara_05_dirty.mp4	Dirty	Kibara	3	51	Substrate	5	00:01:28	00:01:29
kibara_05_dirty.mp4	Dirty	Kibara	3	52	Forearm	3	00:01:31	00:01:32
kibara_06_dirty.mp4	Dirty	Kibara	3	53	Forearm	3	00:00:12	00:00:13
kibara_06_dirty.mp4	Dirty	Kibara	3	54	Forearm	3	00:00:15	00:00:15
kibara_06_dirty.mp4	Dirty	Kibara	3	54	Forearm	3	00:00:17	00:00:18
kibara_06_dirty.mp4	Dirty	Kibara	3	55	Palm	1	00:00:19	00:00:21
kibara_06_dirty.mp4	Dirty	Kibara	3	56	Forearm	3	00:00:23	00:00:24
kibara_06_dirty.mp4	Dirty	Kibara	3	57	Forearm	3	00:00:29	00:00:30
kibara_06_dirty.mp4	Dirty	Kibara	3	57	Forearm	3	00:00:31	00:00:32
kibara_06_dirty.mp4	Dirty	Kibara	3	57	Forearm	3	00:00:41	00:00:42
kibara_06_dirty.mp4	Dirty	Kibara	3	58	Forearm	3	00:00:54	00:00:55
kibara_06_dirty.mp4	Dirty	Kibara	3	59	Palm	1	00:01:07	00:01:08
kibara_06_dirty.mp4	Dirty	Kibara	3	59	Palm	1	00:01:15	00:01:16
kibara_06_dirty.mp4	Dirty	Kibara	3	60	Finger	4	00:01:17	00:01:20
kibara_06_dirty.mp4	Dirty	Kibara	3	61	Back of hand	2	00:01:43	00:01:44
kibara_06_dirty.mp4	Dirty	Kibara	3	62	Finger	4	00:01:55	00:01:58
kibara_06_dirty.mp4	Dirty	Kibara	3	63	Substrate	5	00:02:08	00:02:09
kibara_06_dirty.mp4	Dirty	Kibara	3	64	Substrate	5	00:02:29	00:02:33
kibara_07_dirty.mp4	Dirty	Kibara	3	65	Forearm	3	00:00:12	00:00:13
kibara_07_dirty.mp4	Dirty	Kibara	3	66	Forearm	3	00:00:16	00:00:18
kibara_07_dirty.mp4	Dirty	Kibara	3	67	Forearm	3	00:00:44	00:00:46
kibara_07_dirty.mp4	Dirty	Kibara	3	68	Back of hand	2	00:00:50	00:00:51
kibara_07_dirty.mp4	Dirty	Kibara	3	69	Back of hand	2	00:01:27	00:01:28
kibara_08_dirty_incorrect_label.mp4	Dirty	Kibara	3	70	Forearm	3	00:00:14	00:00:15
kibara_08_dirty_incorrect_label.mp4	Dirty	Kibara	3	71	Forearm	3	00:00:29	00:00:30
kibara_08_dirty_incorrect_label.mp4	Dirty	Kibara	3	72	Forearm	3	00:00:54	00:00:55
kibara_08_dirty_incorrect_label.mp4	Dirty	Kibara	3	73	Finger	4	00:00:58	00:00:59
kibara_08_dirty_incorrect_label.mp4	Dirty	Kibara	3	74	Forearm	3	00:01:08	00:01:09
kibara_08_dirty_incorrect_label.mp4	Dirty	Kibara	3	75	Finger	4	00:00:19	00:00:20
louna_06_dirty.mp4	Dirty	Louna	4	76	Finger	4	00:00:21	00:00:22
louna_06_dirty.mp4	Dirty	Louna	4	76	Finger	4	00:00:25	00:00:27
louna_06_dirty.mp4	Dirty	Louna	4	77	Forearm	3	00:01:05	00:01:06
louna_06_dirty.mp4	Dirty	Louna	4	78	Forearm	3	00:01:10	00:01:14
louna_07_dirty.mp4	Dirty	Louna	4	79	Finger	4	00:00:12	00:00:13
louna_07_dirty.mp4	Dirty	Louna	4	80	Finger	4	00:00:52	00:00:53
louna_08_dirty_incorrect_label.mp4	Dirty	Louna	4	81	Palm	1	00:01:43	00:01:46
Viringika_01_dirty.mp4	Dirty	Viringika	5	82	Palm	1	00:00:36	00:00:37
Viringika_01_dirty.mp4	Dirty	Viringika	5	82	Palm	1	00:00:42	00:00:45
Viringika_01_dirty.mp4	Dirty	Viringika	5	83	Back of hand	2	00:00:45	00:00:46
Viringika_01_dirty.mp4	Dirty	Viringika	5	84	Back of hand	2	00:00:54	00:00:54
Viringika_01_dirty.mp4	Dirty	Viringika	5	85	Palm	1	00:00:54	00:00:55
Viringika_01_dirty.mp4	Dirty	Viringika	5	86	Back of hand	2	00:01:00	00:01:01
Viringika_01_dirty.mp4	Dirty	Viringika	5	87	Palm	1	00:01:01	00:01:02
Viringika_01_dirty.mp4	Dirty	Viringika	5	88	Forearm	3	00:01:02	00:01:03
Viringika_01_dirty.mp4	Dirty	Viringika	5	89	Back of hand	2	00:01:16	00:01:17
Viringika_01_dirty.mp4	Dirty	Viringika	5	89	Back of hand	2	00:01:19	00:01:20
Viringika_01_dirty.mp4	Dirty	Viringika	5	89	Back of hand	2	00:01:20	00:01:21
Viringika_01_dirty.mp4	Dirty	Viringika	5	90	Palm	1	00:01:23	00:01:24
Viringika_01_dirty.mp4	Dirty	Viringika	5	91	Back of hand	2	00:01:25	00:01:27
Viringika_01_dirty.mp4	Dirty	Viringika	5	92	Palm	1	00:01:27	00:01:30
Viringika_01_dirty.mp4	Dirty	Viringika	5	93	Back of hand	2	00:01:46	00:01:47
Viringika_01_dirty.mp4	Dirty	Viringika	5	94	Palm	1	00:02:20	00:02:25
Viringika_01_dirty.mp4	Dirty	Viringika	5	95	Back of hand	2	00:02:27	00:02:28
Viringika_02_dirty.mp4	Dirty	Viringika	5	96	Palm	1	00:00:23	00:00:24
Viringika_02_dirty.mp4	Dirty	Viringika	5	97	Palm	1	00:00:24	00:00:25
Viringika_02_dirty.mp4	Dirty	Viringika	5	98	Palm	1	00:00:25	00:00:25
Viringika_02_dirty.mp4	Dirty	Viringika	5	99	Palm	1	00:00:27	00:00:28
Viringika_02_dirty.mp4	Dirty	Viringika	5	100	Palm	1	00:00:29	00:00:30
Viringika_02_dirty.mp4	Dirty	Viringika	5	101	Palm	1	00:00:32	00:00:33
Viringika_02_dirty.mp4	Dirty	Viringika	5	102	Palm	1	00:00:49	00:00:50
Viringika_02_dirty.mp4	Dirty	Viringika	5	103	Back of hand	2	00:00:50	00:00:50
Viringika_02_dirty.mp4	Dirty	Viringika	5	104	Palm	1	00:00:50	00:00:51
Viringika_02_dirty.mp4	Dirty	Viringika	5	105	Forearm	3	00:01:06	00:01:07
Viringika_02_dirty.mp4	Dirty	Viringika	5	106	Forearm	3	00:01:19	00:01:20
Viringika_02_dirty.mp4	Dirty	Viringika	5	106	Forearm	3	00:01:25	00:01:26
Viringika_02_dirty.mp4	Dirty	Viringika	5	107	Palm	1	00:01:32	00:01:32
Viringika_02_dirty.mp4	Dirty	Viringika	5	108	Back of hand	2	00:01:32	00:01:33
Viringika_02_dirty.mp4	Dirty	Viringika	5	109	Back of hand	2	00:01:33	00:01:34
Viringika_02_dirty.mp4	Dirty	Viringika	5	110	Palm	1	00:01:34	00:01:35
Viringika_02_dirty.mp4	Dirty	Viringika	5	111	Back of hand	2	00:01:37	00:01:37
Viringika_02_dirty.mp4	Dirty	Viringika	5	112	Palm	1	00:01:37	00:01:38
viringika_03_dirty.mp4	Dirty	Viringika	5	113	Palm	1	00:00:23	00:00:24
viringika_03_dirty.mp4	Dirty	Viringika	5	114	Palm	1	00:00:25	00:00:26
viringika_03_dirty.mp4	Dirty	Viringika	5	115	Back of hand	2	00:00:27	00:00:28
viringika_03_dirty.mp4	Dirty	Viringika	5	116	Palm	1	00:00:28	00:00:28
viringika_03_dirty.mp4	Dirty	Viringika	5	117	Back of hand	2	00:00:29	00:00:29
viringika_03_dirty.mp4	Dirty	Viringika	5	118	Palm	1	00:00:30	00:00:30
viringika_03_dirty.mp4	Dirty	Viringika	5	119	Back of hand	2	00:00:31	00:00:32
viringika_03_dirty.mp4	Dirty	Viringika	5	120	Palm	1	00:00:33	00:00:34
viringika_03_dirty.mp4	Dirty	Viringika	5	121	Back of hand	2	00:00:44	00:00:45
viringika_03_dirty.mp4	Dirty	Viringika	5	122	Back of hand	2	00:00:55	00:00:56
viringika_03_dirty.mp4	Dirty	Viringika	5	123	Back of hand	2	00:01:04	00:01:04
viringika_03_dirty.mp4	Dirty	Viringika	5	123	Back of hand	2	00:01:06	00:01:06
viringika_03_dirty.mp4	Dirty	Viringika	5	124	Palm	1	00:01:06	00:01:06
viringika_03_dirty.mp4	Dirty	Viringika	5	125	Back of hand	2	00:01:07	00:01:08
viringika_03_dirty.mp4	Dirty	Viringika	5	126	Palm	1	00:01:08	00:01:08
viringika_03_dirty.mp4	Dirty	Viringika	5	127	Back of hand	2	00:01:08	00:01:09
viringika_03_dirty.mp4	Dirty	Viringika	5	128	Palm	1	00:01:09	00:01:09
viringika_03_dirty.mp4	Dirty	Viringika	5	129	Back of hand	2	00:01:09	00:01:09
viringika_03_dirty.mp4	Dirty	Viringika	5	130	Palm	1	00:01:09	00:01:10
viringika_03_dirty.mp4	Dirty	Viringika	5	131	Back of hand	2	00:01:10	00:01:11
viringika_03_dirty.mp4	Dirty	Viringika	5	132	Back of hand	2	00:01:11	00:01:12
viringika_03_dirty.mp4	Dirty	Viringika	5	133	Palm	1	00:01:12	00:01:13
viringika_03_dirty.mp4	Dirty	Viringika	5	134	Back of hand	2	00:01:13	00:01:13
viringika_03_dirty.mp4	Dirty	Viringika	5	135	Palm	1	00:01:13	00:01:13
viringika_03_dirty.mp4	Dirty	Viringika	5	136	Back of hand	2	00:01:22	00:01:22
viringika_03_dirty.mp4	Dirty	Viringika	5	137	Back of hand	2	00:01:23	00:01:23
viringika_03_dirty.mp4	Dirty	Viringika	5	138	Back of hand	2	00:01:37	00:01:38
viringika_03_dirty.mp4	Dirty	Viringika	5	139	Palm	1	00:01:39	00:01:39
viringika_03_dirty.mp4	Dirty	Viringika	5	140	Back of hand	2	00:01:39	00:01:40
viringika_03_dirty.mp4	Dirty	Viringika	5	141	Palm	1	00:01:40	00:01:40
viringika_04_dirty.mp4	Dirty	Viringika	5	142	Back of Hand	2	00:00:25	00:00:25
viringika_04_dirty.mp4	Dirty	Viringika	5	143	Forearm	3	00:00:31	00:00:33
viringika_04_dirty.mp4	Dirty	Viringika	5	144	Back of hand	2	00:00:45	00:00:45
viringika_04_dirty.mp4	Dirty	Viringika	5	145	Palm	1	00:00:46	00:00:47
viringika_04_dirty.mp4	Dirty	Viringika	5	146	Back of hand	2	00:00:48	00:00:49
viringika_04_dirty.mp4	Dirty	Viringika	5	147	Palm	1	00:00:50	00:00:50
viringika_04_dirty.mp4	Dirty	Viringika	5	148	Back of hand	2	00:00:51	00:00:51
viringika_04_dirty.mp4	Dirty	Viringika	5	149	Palm	1	00:00:52	00:00:53
viringika_04_dirty.mp4	Dirty	Viringika	5	150	Forearm	3	00:01:00	00:01:01
viringika_04_dirty.mp4	Dirty	Viringika	5	151	Forearm	3	00:01:04	00:01:04
viringika_04_dirty.mp4	Dirty	Viringika	5	152	Palm	1	00:01:08	00:01:09
viringika_04_dirty.mp4	Dirty	Viringika	5	153	Back of hand	2	00:01:39	00:01:40
viringika_04_dirty.mp4	Dirty	Viringika	5	154	Palm	1	00:01:40	00:01:41
viringika_04_dirty.mp4	Dirty	Viringika	5	155	Back of hand	2	00:01:41	00:01:41
viringika_04_dirty.mp4	Dirty	Viringika	5	156	Palm	1	00:01:41	00:01:41
viringika_04_dirty.mp4	Dirty	Viringika	5	157	Back of hand	2	00:01:41	00:01:42
viringika_04_dirty.mp4	Dirty	Viringika	5	158	Finger	4	00:01:43	00:01:43
viringika_04_dirty.mp4	Dirty	Viringika	5	159	Palm	1	00:01:43	00:01:45
viringika_04_dirty.mp4	Dirty	Viringika	5	160	Forearm	3	00:02:15	00:02:16
